# Supplementary material for: Lumboperitoneal shunt insertion without fluoroscopy guidance: Accuracy of placement in a series of 107 procedures
Source: F1000Res. 2017 Jun 30;6:565. Originally published 2017 Apr 25. [Version 2] doi: 10.12688/f1000research.11089.2 (PMC5506531; doi:10.12688/f1000research.11089.2)
Supplement: X-rays showing the final position of the lumboperitoneal (LP) shunt in patients that underwent LP shunt insertion without fluoroscopic guidance [file f1000research-6-12972-s0000.tgz]

Archive with 1 entries (1 files):
- 38188753-f5e4-49ee-a4b3-8682d9e92d57_Dataset_1.zip
